# Supplementary material for: Secondary Wall Regulating NACs Differentially Bind at the Promoter at a CELLULOSE SYNTHASE A4 Cis-eQTL
Source: Front Plant Sci. 2018 Dec 21;9:1895. doi: 10.3389/fpls.2018.01895 (PMC6309453; doi:10.3389/fpls.2018.01895)
Supplement: Supplementary file 1 [file Table_1.XLS]

## Sheet: 1
Supplemental Table 1. Transription factors used in yeast one-hybrid with CESA4 promoters
AGID	TF Family	Alias
At1g03800	AP2	ERF10
At1g04370	AP2	ERF14
At1g22190	AP2
At1g32770	NAC	SND1
At1g47870	E2F-DP	E2FC
At1g72570	AP2	AIL1
At1g73360	HB	HDG11
At1g75490	AP2	ERF49
At2g25650	GeBP
At2g40470	AS2	ASL11
At2g40620	bZIP	bZIP18
At2g42040
At3g08500	MYB	MYB83
At3g14180	THX
At3g20310	AP2	ERF7
At3g20840	AP2	PLT1
At3g23220	AP2
At3g61910	NAC	NST2
At4g00238	GeBP
At4g00270	GeBP
At4g00390	GeBP
At4g01120	bZIP	bZIP54
At4g01260	GeBP
At4g04890	HB	PDF2
At4g37260	MYB	MYB73
At4g38900	bZIP	bZIP29
At5g12870	MYB	MYB46
At5g18450	AP2	ERF50
At5g27090	MADS	AGL54
At5g39610	NAC	ANAC092
At5g42520	BBR/BPC	BPC6
At5g47220	AP2	ERF2
At5g51990	AP2	CBF4
At5g53950	NAC	CUC2
At5g54680	bHLH	bHLH105
