# Supplementary material for: Secondary Wall Regulating NACs Differentially Bind at the Promoter at a CELLULOSE SYNTHASE A4 Cis-eQTL
Source: Front Plant Sci. 2018 Dec 21;9:1895. doi: 10.3389/fpls.2018.01895 (PMC6309453; doi:10.3389/fpls.2018.01895)
Supplement: Supplementary file 2 [file Table_2.XLSX]

## Sheet: Sheet1
Supplemental Table 2. Sequences of oligonucleotides used in this study.
Primer name	Sequence	purpose
topo 5-CESA4-FR	caccgatccatgcatgaaccatgatcatctttgtg	CESA4 PCR amplification
topo 3-CESA4-FL	tacactgagctctcggaagcagagcagaagg	CESA4 PCR amplification
CesA4-Arv	gtagagaaagagaaagaggag	CESA4 A-I PCR amplification fragments
CesA4-Bfw	CACCttctctttctctacctgattgg	CESA4 A-I PCR amplification fragments
CesA4-Brv	atgtatttctactttagtcttac	CESA4 A-I PCR amplification fragments
CesA4-Cfw	CACCccagatttggtaaagtttataag	CESA4 A-I PCR amplification fragments
CesA4-Crv	gttattcttttgagttctttag	CESA4 A-I PCR amplification fragments
CesA4-Dfw	CACCgaaagctactctaagttatac	CESA4 A-I PCR amplification fragments
CesA4-Drv	taatttaattgcttgagcttcc	CESA4 A-I PCR amplification fragments
CesA4-Efw	CACCgttggaagctcaagcaattaa	CESA4 A-I PCR amplification fragments
CesA4-Erv	gtgtcataagaaagcttcaag	CESA4 A-I PCR amplification fragments
C4-F-fw	CACCTTGAAGCTTTCTTATGACAC	CESA4 A-I PCR amplification fragments
C4-F-rv	TGAGGTTGTACCAAACTGTGA	CESA4 A-I PCR amplification fragments
C4-G-fw	CACCCACAGTTTGGTACAACCTCAG	CESA4 A-I PCR amplification fragments
C4-G-rv	AGATGTTTGAATTTGTTGTGAAG	CESA4 A-I PCR amplification fragments
C4-H-fw	CACCTTCTTCACAACAAATTCAAAC	CESA4 A-I PCR amplification fragments
C4-H-rv	GATTGAAGAGATAAAGAGG	CESA4 A-I PCR amplification fragments
C4-I-fw	CACCCCTTATATTACCTCTTTATCTC	CESA4 A-I PCR amplification fragments
C4-I-rv	CTGAGCTCTCGGAAGCAGAGC	CESA4 A-I PCR amplification fragments
ECesA4-Cfw	ccagatttggtaaagtttataag	Bay Sha EMSA fragment primers
ECesA4-Crv	gttattcttttgagttctttag	Bay Sha EMSA fragment primers
ECesA4-Dfw	gaaagctactctaagttatac	Bay Sha EMSA fragment primers
ECesA4-Drv	taatttaattgcttgagcttcc	Bay Sha EMSA fragment primers
ECesA4-Efw	gttggaagctcaagcaattaa	Bay Sha EMSA fragment primers
ECesA4-Erv	gtgtcataagaaagcttcaag	Bay Sha EMSA fragment primers
