# Supplementary material for: Secondary Wall Regulating NACs Differentially Bind at the Promoter at a CELLULOSE SYNTHASE A4 Cis-eQTL
Source: Front Plant Sci. 2018 Dec 21;9:1895. doi: 10.3389/fpls.2018.01895 (PMC6309453; doi:10.3389/fpls.2018.01895)
Supplement: Supplementary file 3 [file Table_3.XLSX]

## Sheet: motifComparison
Supplementary Table 3. The most significantly enriched position probablility matrix motif derived from DAP-seq (O'Malley et al. 2016) of the VND, NST, SND proetins. Noamp signifies DAP-seq reaction without amplification of the genomic DNA library before sequencing; thus preserving chromatin modifications that may infleunce binding. amp were PCR amplified.
Dap Seq ID:	DAP-seq primary motif
NST1_amp
NST1_NOamp
SND2_amp
SND2_NOamp
SND3_amp
SND3_NOamp
VND1_NOamp
VND2_amp
VND2_NOamp
VND3_amp
VND3_NOamp
VND4_amp
VND4_NOamp
VND6_amp
VND6_NOamp
